# Supplementary material for: PD-L1 Exon 3 Is a Hidden Switch of Its Expression and Function in Oral Cancer Cells
Source: Int J Mol Sci. 2023 May 3;24(9):8193. doi: 10.3390/ijms24098193 (PMC10178889; doi:10.3390/ijms24098193)
Supplement: Supplementary file 1 [file ijms-24-08193-s001.zip]

Archive with 1 entries (1 files):
- ijms-2264443-supplementary.pdf
